# Supplementary material for: Metacognitive Filtering and Cognitive Offloading in AI-Assisted L2 Writing: A PRISMA Guided Process-Tracing Synthesis
Source: Behav Sci (Basel). 2026 Jul 20;16(7):1229. doi: 10.3390/bs16071229 (PMC13403878; doi:10.3390/bs16071229)
Supplement: Supplementary file 1 [file behavsci-16-01229-s001.zip]

Archive with 1 entries (1 files):
- behavsci-4352844-supplementary.pdf
